# Supplementary material for: Analyses of child cardiometabolic phenotype following assisted reproductive technologies using a pragmatic trial emulation approach
Source: Nat Commun. 2021 Sep 23;12:5613. doi: 10.1038/s41467-021-25899-4 (PMC8460697; doi:10.1038/s41467-021-25899-4)
Supplement: Supplementary file 4 — Supplementary Data 1 [file 41467_2021_25899_MOESM4_ESM.xlsx]

## Sheet: Results
Illumina ID	Gene Name (UCSC)	p-value (1)	Selection Criterion (2)	CpG Island (UCSC)	Relation to Island
cg03904042	NECAB3;NECAB3;C20orf134	2.09e-09	based on initial cg13403462 finding	chr20:32254811-32255989	Island
cg14921437	NECAB3;NECAB3;C20orf134	1.32e-08	based on initial cg13403462 finding	chr20:32254811-32255989	Island
cg13403462	NECAB3;NECAB3;C20orf134;C20orf134	1.48e-06	Sharp GC, et al. Hum Mol Genet. 2017.	chr20:32254811-32255989	S_Shore
cg07470512	NECAB3;NECAB3;C20orf134;C20orf134	0.000224	based on initial cg13403462 finding	chr20:32254811-32255989	Island
cg00478435	NECAB3;NECAB3;C20orf134;C20orf134	0.000241	based on initial cg13403462 finding	chr20:32254811-32255989	N_Shore
cg21868801	NECAB3;NECAB3	0.00361893	based on initial cg13403462 finding	chr20:32261944-32262410	S_Shore
cg14750836	NECAB1	0.00798924	based on initial cg13403462 finding	NA	NA
cg00510507	ANK3;ANK3;ANK3	0.00982552	Lin X, et al. BMC Med. 2017.	NA	NA
cg27146050	HIF3A;HIF3A	0.00982581	Pan H, et al. Epigenomics. 2015.	chr19:46800053-46800603	S_Shore
cg14654324	RXRA	0.0107605	based on Godfrey KM, et al. Diabetes 2017.	chr9:137299190-137299437	Island
cg22545168	LAIR1;LAIR1	0.0127147	Sharp GC, et al. Hum Mol Genet. 2017.	NA	NA
cg15914340	NA	0.0129394	Rzehak P, et al. Scientific Reports. 2017.	NA	NA
cg13425135	RXRA	0.0130972	based on Godfrey KM, et al. Diabetes 2017.	chr9:137331316-137331646	N_Shore
cg04948941	HIF1A;HIF1A	0.013372	based on initial cg13403462 finding	chr14:62161847-62163231	Island
cg16408394	RXRA	0.014155	based on Godfrey KM, et al. Diabetes 2017.	chr9:137217062-137218078	S_Shore
cg09285795	NA	0.0145001	Sharp GC, et al. Hum Mol Genet. 2017.	chr13:112758598-112760491	S_Shore
cg16672562	HIF3A;HIF3A;HIF3A	0.0157512	based on initial cg13403462 finding	chr19:46800053-46800603	S_Shore
cg13259118	HIF1A;HIF1A	0.0168248	based on initial cg13403462 finding	chr14:62161847-62163231	Island
cg03719642	NA	0.0202887	Sharp GC, et al. Hum Mol Genet. 2017.	chr20:62569797-62570776	Island
cg21525627	NA	0.0205536	Rzehak P, et al. Scientific Reports. 2017.	NA	NA
cg15913725	TSSC1	0.0212695	Sharp GC, et al. Hum Mol Genet. 2017.	chr2:3286324-3286530	Island
cg13641993	FBXO10	0.0217794	Rzehak P, et al. Scientific Reports. 2017.	NA	NA
cg07022477	HIF3A	0.0250424	based on initial cg13403462 finding	chr19:46800053-46800603	N_Shore
cg11253785	HIF3A;HIF3A;HIF3A	0.0334339	based on initial cg13403462 finding	chr19:46806998-46807617	N_Shore
cg05086444	VIPR2	0.0354821	Sharp GC, et al. Hum Mol Genet. 2017.	chr7:158854446-158854967	Island
cg13865488	RXRA	0.044694	based on Godfrey KM, et al. Diabetes 2017.	chr9:137299190-137299437	Island
cg12710480	NECAB3;NECAB3;C20orf134	0.0578943	based on initial cg13403462 finding	chr20:32254811-32255989	N_Shore
cg17782974	TRIM8	0.0585867	Sharp GC, et al. Hum Mol Genet. 2017.	chr10:104401821-104404968	S_Shelf
cg13601799	CDKN2A;CDKN2A;CDKN2A	0.058852	based on Lillycrop K, et al. EBioMedicine. 2017.	chr9:21974578-21975306	Island
cg07510080	HIF1AN	0.0636466	based on initial cg13403462 finding	NA	NA
cg06019229	KIF2A;KIF2A	0.0652773	Sharp GC, et al. Int J Epidemiol. 2015.	chr5:61601617-61602930	Island
cg20040743	NECAB1	0.0667594	based on initial cg13403462 finding	chr8:91803656-91804141	Island
cg14265220	RXRA	0.0710286	based on Godfrey KM, et al. Diabetes 2017.	NA	NA
cg20710902	NA	0.0731783	Sharp GC, et al. Hum Mol Genet. 2017.	chr2:111436107-111436429	S_Shelf
cg07673181	NECAB3;NECAB3	0.0798085	based on initial cg13403462 finding	chr20:32251123-32251832	Island
cg19310908	HIF3A	0.07999	based on initial cg13403462 finding	chr19:46800053-46800603	Island
cg21617218	HIF3A;HIF3A;HIF3A	0.0824715	based on initial cg13403462 finding	chr19:46806998-46807617	N_Shore
cg19045239	HIF3A	0.0920652	based on initial cg13403462 finding	chr19:46800053-46800603	N_Shore
cg01881287	NA	0.092184	Sharp GC, et al. Hum Mol Genet. 2017.	chr7:105223524-105223850	Island
cg04026675	CDKN2A;CDKN2A;CDKN2A	0.0939732	based on Lillycrop K, et al. EBioMedicine. 2017.	chr9:21974578-21975306	N_Shore
cg01963618	LOC285768;LOC285768	0.0970149	Sharp GC, et al. Hum Mol Genet. 2017.	NA	NA
cg05113927	UCN	0.0979805	Sharp GC, et al. Hum Mol Genet. 2017.	chr2:27529083-27531465	Island
cg25953130	ARID5B	0.101256	Engel SM, et al. Am J Epidemiol. 2014.	NA	NA
cg26429273	HIF1AN	0.101277	based on initial cg13403462 finding	NA	NA
cg15056412	NECAB3;NECAB3	0.105711	based on initial cg13403462 finding	chr20:32261944-32262410	S_Shore
cg25579356	HIF1A;HIF1A;HIF1A;HIF1A	0.107616	based on initial cg13403462 finding	chr14:62161847-62163231	Island
cg27642027	NECAB2	0.108026	based on initial cg13403462 finding	chr16:84029456-84029710	Island
cg13687497	RXRA	0.108932	based on Godfrey KM, et al. Diabetes 2017.	chr9:137252115-137252451	N_Shelf
cg08289937	NA	0.116214	Sharp GC, et al. Hum Mol Genet. 2017.	NA	NA
cg18499001	NA	0.118849	Sharp GC, et al. Hum Mol Genet. 2017.	chr2:42068363-42068594	Island
cg23166970	MCCC1	0.122274	Sharp GC, et al. Hum Mol Genet. 2017.	chr3:182816771-182817455	S_Shore
cg24341498	RXRA	0.127744	based on Godfrey KM, et al. Diabetes 2017.	chr9:137217062-137218078	Island
cg07655119	NECAB3;NECAB3;C20orf144	0.129771	based on initial cg13403462 finding	chr20:32251123-32251832	Island
cg07080220	HIF1AN	0.133644	based on initial cg13403462 finding	NA	NA
cg15026574	ST6GAL1;ST6GAL1	0.134655	Rzehak P, et al. Scientific Reports. 2017.	NA	NA
cg14401837	NPSR1;NPSR1	0.135829	Rzehak P, et al. Scientific Reports. 2017.	NA	NA
cg22891070	HIF3A;HIF3A	0.138895	based on initial cg13403462 finding	chr19:46800053-46800603	S_Shore
cg13978325	RXRA	0.141414	based on Godfrey KM, et al. Diabetes 2017.	chr9:137218620-137218968	N_Shore
cg26422861	PHKG1	0.141698	Chu SH, et al. Epigenomics. 2018.	NA	NA
cg07719679	STEAP4	0.144285	Rzehak P, et al. Scientific Reports. 2017.	NA	NA
cg06594770	TRIOBP	0.145527	Rzehak P, et al. Scientific Reports. 2017.	NA	NA
cg11199639	ADAM5P	0.15502	Chu SH, et al. Epigenomics. 2018.	NA	NA
cg05286653	HIF3A;HIF3A	0.15822	based on initial cg13403462 finding	chr19:46800053-46800603	Island
cg14906690	NA	0.158342	Sharp GC, et al. Hum Mol Genet. 2017.	chr10:76573195-76573507	Island
cg21368609	NECAB1	0.160324	based on initial cg13403462 finding	chr8:91803656-91804141	Island
cg05586134	PTCRA	0.168885	Sharp GC, et al. Hum Mol Genet. 2017.	chr6:42892932-42893262	Island
cg17546649	KIF15;KIAA1143	0.169294	Sharp GC, et al. Int J Epidemiol. 2015.	chr3:44802852-44803618	N_Shore
cg23241863	HIF1AN	0.177531	based on initial cg13403462 finding	NA	NA
cg02070685	NECAB2	0.181362	based on initial cg13403462 finding	chr16:84002269-84002860	Island
cg15834388	NECAB1	0.183039	based on initial cg13403462 finding	chr8:91803656-91804141	Island
cg13487983	RXRA	0.183196	based on Godfrey KM, et al. Diabetes 2017.	chr9:137299190-137299437	N_Shelf
cg01979489	ARHGDIG;PDIA2	0.183622	Sharp GC, et al. Hum Mol Genet. 2017.	chr16:332514-332760	Island
cg15229275	HIF3A	0.186582	based on initial cg13403462 finding	chr19:46800053-46800603	Island
cg00285394	SQLE	0.192207	Sharp GC, et al. Hum Mol Genet. 2017.	chr8:126010436-126011194	S_Shore
cg24988036	NECAB3;NECAB3	0.195776	based on initial cg13403462 finding	chr20:32261944-32262410	N_Shore
cg10635092	ZFYVE28	0.198306	Sharp GC, et al. Hum Mol Genet. 2017.	chr4:2366421-2367092	Island
cg02370667	NECAB2	0.200308	based on initial cg13403462 finding	chr16:84029456-84029710	Island
cg02899772	NECAB2	0.21008	based on initial cg13403462 finding	chr16:84002269-84002860	Island
cg25224568	NECAB1;NECAB1	0.210698	based on initial cg13403462 finding	chr8:91803656-91804141	Island
cg08525989	NECAB3;NECAB3	0.218804	based on initial cg13403462 finding	chr20:32261944-32262410	Island
cg13595495	RXRA	0.220532	based on Godfrey KM, et al. Diabetes 2017.	NA	NA
cg26284544	SNAPC2	0.221341	Sharp GC, et al. Hum Mol Genet. 2017.	chr19:7983603-7983919	Island
cg01428678	GPHN;GPHN	0.226167	Sharp GC, et al. Hum Mol Genet. 2017.	chr14:66974369-66976235	N_Shore
cg05309280	GORASP2	0.228122	Sharp GC, et al. Hum Mol Genet. 2017.	chr2:171785474-171786399	N_Shore
cg15240102	NA	0.234497	Sharp GC, et al. Hum Mol Genet. 2017.	chr8:1311387-1311626	Island
cg09789590	HIF3A;HIF3A	0.238733	based on initial cg13403462 finding	chr19:46800053-46800603	Island
cg02850391	NECAB3;NECAB3	0.240026	based on initial cg13403462 finding	NA	NA
cg11156132	NA	0.242909	Sharp GC, et al. Hum Mol Genet. 2017.	chr3:53229990-53230204	S_Shelf
cg26867987	COL11A2;COL11A2;COL11A2	0.246521	Rzehak P, et al. Scientific Reports. 2017.	chr6:33129291-33129718	S_Shore
cg09243648	NA	0.249063	Sharp GC, et al. Hum Mol Genet. 2017.	NA	NA
cg12155036	NA	0.255347	Sharp GC, et al. Hum Mol Genet. 2017.	chr3:194014480-194014983	S_Shore
cg13557773	RASA3	0.267278	Sharp GC, et al. Hum Mol Genet. 2017.	chr13:114813942-114814457	Island
cg27285599	TBCD;ZNF750	0.267915	Rzehak P, et al. Scientific Reports. 2017.	NA	NA
cg02729344	NA	0.271143	Lin X, et al. BMC Med. 2017.	chr16:49888474-49893354	N_Shore
cg10594090	HIF3A;HIF3A	0.274329	based on initial cg13403462 finding	chr19:46800053-46800603	Island
cg14263969	NECAB3;NECAB3;C20orf144	0.279878	based on initial cg13403462 finding	chr20:32251123-32251832	N_Shore
cg00384539	PRDM14	0.28078	Rzehak P, et al. Scientific Reports. 2017.	chr8:70981873-70984888	Island
cg13718870	BRD3	0.282936	Rzehak P, et al. Scientific Reports. 2017.	chr9:136919143-136919376	Island
cg17714703	UHRF1;UHRF1	0.289205	Engel SM, et al. Am J Epidemiol. 2014.	chr19:4909262-4910256	S_Shore
cg08420923	ANKRD11	0.292119	Engel SM, et al. Am J Epidemiol. 2014.	chr16:89438503-89438850	N_Shelf
cg15765497	NECAB1	0.292358	based on initial cg13403462 finding	NA	NA
cg13941235	RXRA	0.292449	based on Godfrey KM, et al. Diabetes 2017.	NA	NA
cg02997111	CYP2S1	0.297051	Sharp GC, et al. Int J Epidemiol. 2015.	chr19:41698743-41699325	Island
cg20520365	NECAB3;NECAB3;C20orf144	0.303195	based on initial cg13403462 finding	chr20:32251123-32251832	N_Shore
cg23089913	NANOS1	0.303445	Sharp GC, et al. Int J Epidemiol. 2015.	NA	NA
cg20580088	HIF1A;HIF1A	0.304131	based on initial cg13403462 finding	chr14:62161847-62163231	N_Shore
cg14570632	RXRA	0.304486	based on Godfrey KM, et al. Diabetes 2017.	NA	NA
cg14030674	ANK1;ANK1;ANK1;ANK1;ANK1	0.305944	Sharp GC, et al. Hum Mol Genet. 2017.	chr8:41654875-41655984	N_Shore
cg12068280	HIF3A;HIF3A	0.310297	based on initial cg13403462 finding	chr19:46806998-46807617	N_Shelf
cg25213362	TMPRSS12	0.310981	Sharp GC, et al. Hum Mol Genet. 2017.	chr12:51236633-51236924	Island
cg23133255	NECAB1	0.314635	based on initial cg13403462 finding	chr8:91803656-91804141	Island
cg26661257	HIF1A;HIF1A	0.318263	based on initial cg13403462 finding	chr14:62161847-62163231	Island
cg25460031	HIF3A;HIF3A;HIF3A	0.319548	based on initial cg13403462 finding	NA	NA
cg13931640	RXRA	0.319784	based on Godfrey KM, et al. Diabetes 2017.	NA	NA
cg13540311	SEPT9;	0.321278	Sharp GC, et al. Hum Mol Genet. 2017.	NA	NA
cg19762797	NA	0.322945	Sharp GC, et al. Hum Mol Genet. 2017.	chr3:194785977-194786549	N_Shelf
cg14300531	NA	0.326423	Lin X, et al. BMC Med. 2017.	NA	NA
cg23671997	IGDCC4	0.326499	Lin X, et al. BMC Med. 2017.	NA	NA
cg04509825	HIF1A;HIF1A;HIF1A;HIF1A	0.328263	based on initial cg13403462 finding	chr14:62161847-62163231	Island
cg00753924	RXRA	0.333149	based on Godfrey KM, et al. Diabetes 2017.	chr9:137299190-137299437	N_Shore
cg14051721	RXRA	0.335346	based on Godfrey KM, et al. Diabetes 2017.	chr9:137299190-137299437	S_Shore
cg26627956	CFLAR;CFLAR;CFLAR	0.337093	Rzehak P, et al. Scientific Reports. 2017.	NA	NA
cg06372962	ANKRD45	0.341337	Sharp GC, et al. Int J Epidemiol. 2015.	chr1:173638662-173639045	Island
cg27038634	NA	0.344765	Rzehak P, et al. Scientific Reports. 2017.	chr8:49468683-49468959	N_Shore
cg23416307	GAK	0.344852	Rzehak P, et al. Scientific Reports. 2017.	NA	NA
cg02907425	DPP9	0.35549	Chu SH, et al. Epigenomics. 2018.	chr19:4688708-4689000	Island
cg08390209	CDKN2BAS;CDKN2B;CDKN2B	0.362867	Lin X, et al. BMC Med. 2017.	chr9:22005887-22006229	N_Shore
cg10187674	ABCA5	0.363409	Sharp GC, et al. Hum Mol Genet. 2017.	chr17:67322709-67323837	S_Shore
cg27431396	C20orf144;NECAB3;NECAB3	0.371541	based on initial cg13403462 finding	chr20:32251123-32251832	N_Shore
cg00049440	KLF9	0.372052	Engel SM, et al. Am J Epidemiol. 2014.	chr9:73027330-73029184	N_Shore
cg00151250	NECAB1	0.374063	based on initial cg13403462 finding	chr8:91803656-91804141	N_Shore
cg14484045	RXRA	0.394846	based on Godfrey KM, et al. Diabetes 2017.	NA	NA
cg03258665	EPHA2	0.395731	Sharp GC, et al. Hum Mol Genet. 2017.	chr1:16475111-16475324	N_Shelf
cg26401512	ZNF643	0.402887	Rzehak P, et al. Scientific Reports. 2017.	NA	NA
cg03221837	NA	0.402975	Sharp GC, et al. Hum Mol Genet. 2017.	NA	NA
cg27467516	MVD	0.40417	Sharp GC, et al. Int J Epidemiol. 2015.	chr16:88721517-88722066	Island
cg24332767	C3orf70	0.404884	Rzehak P, et al. Scientific Reports. 2017.	chr3:184870185-184871525	Island
cg05659486	NA	0.411765	Sharp GC, et al. Hum Mol Genet. 2017.	NA	NA
cg26917480	ADAP2	0.412756	Rzehak P, et al. Scientific Reports. 2017.	chr17:29248847-29249926	N_Shore
cg26659834	NECAB1	0.422386	based on initial cg13403462 finding	chr8:91803656-91804141	S_Shelf
cg14817542	HIF1AN	0.425223	based on initial cg13403462 finding	NA	NA
cg19864468	CHCHD5	0.427753	Rzehak P, et al. Scientific Reports. 2017.	NA	NA
cg00021600	NECAB2	0.429271	based on initial cg13403462 finding	chr16:84001805-84002011	S_Shore
cg11950105	FASN	0.442396	Chu SH, et al. Epigenomics. 2018.	chr17:80050625-80050881	Island
cg06795634	KNDC1	0.446339	Sharp GC, et al. Int J Epidemiol. 2015.	chr10:134999520-134999831	N_Shore
cg22167353	NECAB2	0.449287	based on initial cg13403462 finding	chr16:84029456-84029710	Island
cg23548163	HIF3A;HIF3A;HIF3A	0.45479	based on initial cg13403462 finding	chr19:46806998-46807617	Island
cg26750548	LDB3;LDB3;LDB3;LDB3;LDB3;LDB3	0.45715	Chu SH, et al. Epigenomics. 2018.	NA	NA
cg25685359	NA	0.46083	Lin X, et al. BMC Med. 2017.	NA	NA
cg18268562	FOXR1	0.47319	Sharp GC, et al. Hum Mol Genet. 2017.	chr11:118842379-118842933	Island
cg07684068	HIF3A;HIF3A;HIF3A	0.477024	based on initial cg13403462 finding	chr19:46806998-46807617	S_Shore
cg07690778	HIF1AN	0.49558	based on initial cg13403462 finding	NA	NA
cg14051662	RXRA	0.499521	based on Godfrey KM, et al. Diabetes 2017.	NA	NA
cg09800519	RXRA	0.504426	based on Godfrey KM, et al. Diabetes 2017.	chr9:137218620-137218968	N_Shore
cg00718440	CDKN2BAS;CDKN2A	0.504956	based on Lillycrop K, et al. EBioMedicine. 2017.	chr9:21994101-21995910	Island
cg21778193	NA	0.511213	Sharp GC, et al. Hum Mol Genet. 2017.	chr1:1098043-1100584	Island
cg14462321	RXRA	0.512358	based on Godfrey KM, et al. Diabetes 2017.	chr9:137229726-137229931	S_Shelf
cg23080818	NA	0.51897	Sharp GC, et al. Hum Mol Genet. 2017.	NA	NA
cg20624923	PRLHR	0.525409	Kresovich JK, et al. Clin Epigenetics. 2017.	chr10:120353692-120355821	Island
cg18133905	HIF1AN	0.53306	based on initial cg13403462 finding	NA	NA
cg14236758	RXRA	0.544836	based on Godfrey KM, et al. Diabetes 2017.	chr9:137252115-137252451	Island
cg12840719	CDKN2A;CDKN2A;CDKN2A	0.546514	based on Lillycrop K, et al. EBioMedicine. 2017.	chr9:21968358-21968728	N_Shore
cg14434213	NA	0.547389	Sharp GC, et al. Hum Mol Genet. 2017.	chr8:38508299-38508748	S_Shore
cg25185429	ITPR1;ITPR1;ITPR1	0.547695	Sharp GC, et al. Hum Mol Genet. 2017.	NA	NA
cg16465768	R3HDM1;ZRANB3	0.555392	Sharp GC, et al. Int J Epidemiol. 2015.	chr2:136288970-136289715	N_Shore
cg15333318	NECAB1	0.558078	based on initial cg13403462 finding	chr8:91803656-91804141	S_Shore
cg26995653	NA	0.558145	Rzehak P, et al. Scientific Reports. 2017.	NA	NA
cg14117138	HIF3A	0.565839	based on initial cg13403462 finding	chr19:46800053-46800603	Island
cg02194129	XRCC3;XRCC3;XRCC3	0.566504	Engel SM, et al. Am J Epidemiol. 2014.	NA	NA
cg04836151	NA	0.571869	Sharp GC, et al. Hum Mol Genet. 2017.	NA	NA
cg13176454	NA	0.574797	Sharp GC, et al. Hum Mol Genet. 2017.	NA	NA
cg14974711	MMP25	0.577156	Kresovich JK, et al. Clin Epigenetics. 2017.	chr16:3095600-3097033	Island
cg01577646	RPS6KA2;RPS6KA2	0.580411	Rzehak P, et al. Scientific Reports. 2017.	NA	NA
cg10054127	NECAB3;NECAB3	0.582033	based on initial cg13403462 finding	chr20:32261944-32262410	Island
cg00729699	EPB49;	0.583071	Sharp GC, et al. Hum Mol Genet. 2017.	chr8:21914275-21914525	S_Shelf
cg22820188	LMNA;LMNA;LMNA	0.583766	Sharp GC, et al. Hum Mol Genet. 2017.	chr1:156084486-156085097	S_Shore
cg17836177	PEBP4	0.588031	Engel SM, et al. Am J Epidemiol. 2014.	NA	NA
cg21201924	RXRA	0.593056	based on Godfrey KM, et al. Diabetes 2017.	chr9:137252115-137252451	N_Shore
cg14153927	HIF3A;HIF3A;HIF3A	0.599561	based on initial cg13403462 finding	chr19:46850185-46850678	N_Shelf
cg05881436	NA	0.603629	Sharp GC, et al. Hum Mol Genet. 2017.	chr14:62331009-62331641	Island
cg04875697	RXRA	0.613329	based on Godfrey KM, et al. Diabetes 2017.	chr9:137229726-137229931	N_Shore
cg22670329	CXCL6	0.61636	Sharp GC, et al. Hum Mol Genet. 2017.	chr4:74702420-74702627	N_Shore
cg14088357	HIF3A;HIF3A	0.622494	based on initial cg13403462 finding	chr19:46800053-46800603	Island
cg10135753	BRSK1	0.62487	Rzehak P, et al. Scientific Reports. 2017.	chr19:55815940-55816277	S_Shore
cg00605777	SEMA4C	0.629512	Engel SM, et al. Am J Epidemiol. 2014.	chr2:97534100-97536270	N_Shore
cg08407524	NA	0.63394	Sharp GC, et al. Hum Mol Genet. 2017.	NA	NA
cg01702744	NECAB2	0.637396	based on initial cg13403462 finding	chr16:84002269-84002860	Island
cg15783941	NFIX	0.638928	Simpkin AJ, et al. Hum Mol Genet. 2015.	chr19:13135317-13136169	N_Shelf
cg03079681	CDKN2A;CDKN2BAS	0.641072	based on Lillycrop K, et al. EBioMedicine. 2017.	chr9:21994101-21995910	Island
cg13786567	RXRA	0.642411	based on Godfrey KM, et al. Diabetes 2017.	NA	NA
cg21026022	CABYR	0.648362	Sharp GC, et al. Hum Mol Genet. 2017.	chr18:21718862-21719550	S_Shore
cg01963623	USP18	0.652944	Sharp GC, et al. Int J Epidemiol. 2015.	chr22:18632736-18632998	N_Shore
cg07052387	HIF1A;HIF1A	0.653052	based on initial cg13403462 finding	chr14:62161847-62163231	Island
cg07822775	PCSK6	0.654193	Sharp GC, et al. Hum Mol Genet. 2017.	NA	NA
cg02879662	HIF3A;HIF3A	0.654694	based on initial cg13403462 finding	chr19:46800053-46800603	Island
cg05635274	PRSS21;PRSS21;PRSS21	0.660739	Sharp GC, et al. Hum Mol Genet. 2017.	chr16:2867245-2868002	N_Shore
cg02169201	NECAB3;NECAB3;C20orf144	0.665076	based on initial cg13403462 finding	chr20:32251123-32251832	N_Shelf
cg07939567	NECAB2	0.673926	based on initial cg13403462 finding	NA	NA
cg23127323	LOC100130872;LOC100130872-SPON2	0.67547	Engel SM, et al. Am J Epidemiol. 2014.	NA	NA
cg20594982	AGRN	0.680441	Sharp GC, et al. Hum Mol Genet. 2017.	chr1:975496-980305	Island
cg21186778	RCL1	0.682473	Sharp GC, et al. Hum Mol Genet. 2017.	NA	NA
cg18566515	FGFR2;	0.683493	Haworth KE, et al. Epigenomics. 2014.	chr10:123356616-123358285	N_Shore
cg24164254	RXRA	0.688596	based on Godfrey KM, et al. Diabetes 2017.	chr9:137331316-137331646	N_Shore
cg00008621	HIF1A;HIF1A	0.689109	based on initial cg13403462 finding	NA	NA
cg18995031	RASA3	0.696177	Sharp GC, et al. Hum Mol Genet. 2017.	chr13:114780692-114781048	Island
cg22383874	CACNA1G	0.702158	Lin X, et al. BMC Med. 2017.	NA	NA
cg14518658	NA	0.708107	Rzehak P, et al. Scientific Reports. 2017.	chr22:37730551-37731415	N_Shelf
cg13413384	RXRA	0.710531	based on Godfrey KM, et al. Diabetes 2017.	chr9:137300835-137301195	S_Shore
cg12009398	VIPR2	0.71413	Sharp GC, et al. Hum Mol Genet. 2017.	chr7:158854446-158854967	Island
cg27102629	NA	0.718326	Sharp GC, et al. Hum Mol Genet. 2017.	chr10:76573195-76573507	N_Shore
cg05993265	MFSD10;MFSD10	0.7199	Engel SM, et al. Am J Epidemiol. 2014.	chr4:2933644-2933879	Island
cg24751284	APEX1;APEX1;APEX1	0.724941	Rzehak P, et al. Scientific Reports. 2017.	chr14:20922740-20924023	S_Shore
cg03761210	NECAB3;NECAB3;C20orf144	0.726948	based on initial cg13403462 finding	chr20:32251123-32251832	Island
cg14256752	HIF1AN	0.727677	based on initial cg13403462 finding	NA	NA
cg17935297	CILP2	0.733304	Rzehak P, et al. Scientific Reports. 2017.	chr19:19651842-19652047	Island
cg07226193	SWAP70;SWAP70	0.73389	Sharp GC, et al. Int J Epidemiol. 2015.	chr11:9685520-9686050	Island
cg01552731	HIF3A;HIF3A;HIF3A;HIF3A	0.743095	based on initial cg13403462 finding	chr19:46806998-46807617	N_Shore
cg05253165	NECAB2	0.750403	based on initial cg13403462 finding	chr16:84029456-84029710	S_Shelf
cg01652532	NECAB3;NECAB3;C20orf134	0.75817	based on initial cg13403462 finding	chr20:32254811-32255989	N_Shore
cg18144647	NA	0.771488	Sharp GC, et al. Hum Mol Genet. 2017.	NA	NA
cg26220185	MAD1L1;MAD1L1;MAD1L1	0.773519	Sharp GC, et al. Hum Mol Genet. 2017.	chr7:1896090-1896451	N_Shore
cg17049013	NECAB3;NECAB3;C20orf144	0.780768	based on initial cg13403462 finding	chr20:32251123-32251832	N_Shelf
cg26582803	NECAB3;NECAB3	0.782768	based on initial cg13403462 finding	chr20:32261944-32262410	N_Shelf
cg23221052	GFPT2	0.785037	Kresovich JK, et al. Clin Epigenetics. 2017.	chr5:179740710-179741121	Island
cg26303175	HIF1AN	0.785153	based on initial cg13403462 finding	NA	NA
cg03974689	NECAB2	0.804586	based on initial cg13403462 finding	chr16:84001805-84002011	N_Shore
cg08011335	NECAB2	0.805055	based on initial cg13403462 finding	chr16:84001805-84002011	S_Shelf
cg21126338	FARP1	0.808382	Rzehak P, et al. Scientific Reports. 2017.	NA	NA
cg17810765	ANO7;ANO7	0.809797	Rzehak P, et al. Scientific Reports. 2017.	NA	NA
cg02127980	RXRA	0.811497	based on Godfrey KM, et al. Diabetes 2017.	chr9:137252115-137252451	Island
cg13758186	NA	0.819646	Sharp GC, et al. Hum Mol Genet. 2017.	NA	NA
cg07562918	CDKN2A;CDKN2BAS	0.824004	based on Lillycrop K, et al. EBioMedicine. 2017.	chr9:21994101-21995910	Island
cg08314679	HIF1AN	0.82476	based on initial cg13403462 finding	NA	NA
cg06199058	NECAB2	0.828034	based on initial cg13403462 finding	chr16:84001805-84002011	N_Shore
cg25048701	FOLR1;FOLR1;FOLR1;FOLR1	0.832397	Rzehak P, et al. Scientific Reports. 2017.	NA	NA
cg25827873	NA	0.833501	Rzehak P, et al. Scientific Reports. 2017.	NA	NA
cg04145890	FGFRL1;FGFRL1;FGFRL1	0.838686	Chu SH, et al. Epigenomics. 2018.	chr4:1005930-1006282	S_Shore
cg16877087	NA	0.838964	Sharp GC, et al. Hum Mol Genet. 2017.	NA	NA
cg20931965	HIF1A;HIF1A	0.840581	based on initial cg13403462 finding	NA	NA
cg07357021	PRICKLE2	0.841506	Sharp GC, et al. Hum Mol Genet. 2017.	NA	NA
cg13677043	RXRA	0.844201	based on Godfrey KM, et al. Diabetes 2017.	chr9:137252115-137252451	S_Shore
cg13061648	RXRA	0.854766	based on Godfrey KM, et al. Diabetes 2017.	chr9:137331316-137331646	Island
cg23749005	PTPRN2;PTPRN2;PTPRN2	0.856742	Sharp GC, et al. Hum Mol Genet. 2017.	chr7:158361909-158362970	Island
cg17274827	BCAR3	0.858969	Chu SH, et al. Epigenomics. 2018.	NA	NA
cg21241902	NELF;NELF;NELF;NELF	0.861657	Sharp GC, et al. Hum Mol Genet. 2017.	chr9:140347840-140348320	Island
cg14660676	SQLE	0.867367	Sharp GC, et al. Hum Mol Genet. 2017.	chr8:126010436-126011194	S_Shore
cg10347136	NECAB1	0.868106	based on initial cg13403462 finding	NA	NA
cg13510651	RXRA	0.873918	based on Godfrey KM, et al. Diabetes 2017.	chr9:137229726-137229931	N_Shore
cg07654678	NECAB2	0.874032	based on initial cg13403462 finding	chr16:84001805-84002011	N_Shore
cg06437396	NA	0.876648	Rzehak P, et al. Scientific Reports. 2017.	chr6:108437998-108441208	N_Shore
cg14472716	RXRA	0.876754	based on Godfrey KM, et al. Diabetes 2017.	NA	NA
cg14154547	RXRA	0.892735	based on Godfrey KM, et al. Diabetes 2017.	NA	NA
cg14468605	RXRA	0.899529	based on Godfrey KM, et al. Diabetes 2017.	chr9:137252115-137252451	S_Shelf
cg00545196	RXRA	0.913097	based on Godfrey KM, et al. Diabetes 2017.	chr9:137300835-137301195	N_Shore
cg27273157	HIF1A;HIF1A	0.913298	based on initial cg13403462 finding	chr14:62161847-62163231	Island
cg27326113	NECAB1	0.917254	based on initial cg13403462 finding	NA	NA
cg13847322	RXRA	0.918255	based on Godfrey KM, et al. Diabetes 2017.	NA	NA
cg23111106	NA	0.919225	Sharp GC, et al. Hum Mol Genet. 2017.	NA	NA
cg14344989	RXRA	0.919406	based on Godfrey KM, et al. Diabetes 2017.	chr9:137331316-137331646	N_Shelf
cg23687971	NECAB3;NECAB3	0.920866	based on initial cg13403462 finding	chr20:32264596-32264813	N_Shore
cg09230763	MAP3K6	0.925605	Sharp GC, et al. Hum Mol Genet. 2017.	chr1:27683277-27683590	Island
cg17514558	PCDHB19P	0.932213	Sharp GC, et al. Hum Mol Genet. 2017.	chr5:140620864-140621698	Island
cg23067959	NECAB3;NECAB3;C20orf144	0.935626	based on initial cg13403462 finding	chr20:32251123-32251832	N_Shore
cg00885918	MYLK2	0.93947	Kresovich JK, et al. Clin Epigenetics. 2017.	chr20:30410547-30410832	N_Shelf
cg03550384	NECAB1	0.943367	based on initial cg13403462 finding	chr8:91803656-91804141	N_Shore
cg13850887	SNED1	0.944007	Rzehak P, et al. Scientific Reports. 2017.	chr2:241992490-241992713	S_Shore
cg13005613	RXRA	0.945399	based on Godfrey KM, et al. Diabetes 2017.	chr9:137300835-137301195	Island
cg08580187	NECAB2	0.956555	based on initial cg13403462 finding	chr16:84029456-84029710	N_Shore
cg10499651	PPARG;PPARG;PPARG;PPARG	0.957099	Volberg V, et al. BMC Med Genet. 2017	NA	NA
cg08074767	NA	0.958085	Rzehak P, et al. Scientific Reports. 2017.	NA	NA
cg13303952	C20orf144;NECAB3;NECAB3;C20orf144	0.961181	based on initial cg13403462 finding	chr20:32251123-32251832	N_Shore
cg14430974	CDKN2BAS;CDKN2A	0.962685	based on Lillycrop K, et al. EBioMedicine. 2017.	chr9:21994101-21995910	Island
cg14528056	GBAP1	0.965706	Sharp GC, et al. Hum Mol Genet. 2017.	chr1:155197116-155197534	N_Shelf
cg04972348	NA	0.96908	Sharp GC, et al. Hum Mol Genet. 2017.	chr1:1098043-1100584	Island
cg25196389	HIF3A;HIF3A;HIF3A	0.972354	based on initial cg13403462 finding	chr19:46806998-46807617	Island
cg03352173	SLC9A10	0.97377	Kresovich JK, et al. Clin Epigenetics. 2017.	NA	NA
cg14121282	RXRA	0.979128	based on Godfrey KM, et al. Diabetes 2017.	NA	NA
cg04894009	PRKDC;PRKDC	0.980575	Rzehak P, et al. Scientific Reports. 2017.	NA	NA
cg00940812	NECAB1	0.981232	based on initial cg13403462 finding	NA	NA
cg20667364	HIF3A;HIF3A;HIF3A	0.982783	based on initial cg13403462 finding	chr19:46806998-46807617	Island
cg15029475	NA	0.990729	Sharp GC, et al. Hum Mol Genet. 2017.	NA	NA

## Sheet: Notes
1 Adjusted for maternal ethnicity, age, parity, and pre-pregnancy BMI and child sex
2 Associated full references are as follows (alphabetical by last name of first author):
Chu SH, Loucks EB, Kelsey KT, et al. Sex-specific epigenetic mediators between early life social disadvantage and adulthood BMI. Epigenomics. 2018 Jun;10(6):707-722.
Engel SM, Joubert BR, Wu MC, et al. Neonatal genome-wide methylation patterns in relation to birth weight in the Norwegian Mother and Child Cohort. Am J Epidemiol. 2014 Apr 1;179(7):834-42.
Godfrey KM, Sheppard A, Gluckman PD, et al. Epigenetic gene promoter methylation at birth is associated with child's later adiposity. Diabetes. 2011 May;60(5):1528-34.
Haworth KE, Farrell WE, Emes RD, et al. Methylation of the FGFR2 gene is associated with high birth weight centile in humans. Epigenomics. 2014;6(5):477-91.
Kresovich JK, Zheng Y, Cardenas A, et al. Cord blood DNA methylation and adiposity measures in early and mid-childhood. Clin Epigenetics. 2017 Aug 15;9:86.
Lillycrop K, Murray R, Cheong C, et al. ANRIL Promoter DNA Methylation: A Perinatal Marker for Later Adiposity. EBioMedicine. 2017 May;19:60-72.
Lin X, Lim IY, Wu Y, et al. Developmental pathways to adiposity begin before birth and are influenced by genotype, prenatal environment and epigenome. BMC Med. 2017 Mar 7;15(1):50.
Pan H, Lin X, Wu Y, et al. HIF3A association with adiposity: the story begins before birth. Epigenomics. 2015;7(6):937-50.
Rzehak P, Covic M, Saffery R, et al. DNA-Methylation and Body Composition in Preschool Children: Epigenome-Wide-Analysis in the European Childhood Obesity Project (CHOP)-Study. Sci Rep. 2017 Oct 30;7(1):14349.
Sharp GC, Lawlor DA, Richmond RC, et al. Maternal pre-pregnancy BMI and gestational weight gain, offspring DNA methylation and later offspring adiposity: findings from the Avon Longitudinal Study of Parents and Children. Int J Epidemiol. 2015 Aug;44(4):1288-304.
Sharp GC, Salas LA, Monnereau C, et al. Maternal BMI at the start of pregnancy and offspring epigenome-wide DNA methylation: findings from the pregnancy and childhood epigenetics (PACE) consortium. Hum Mol Genet. 2017 Oct 15;26(20):4067-4085.
Simpkin AJ, Suderman M, Gaunt TR, et al. Longitudinal analysis of DNA methylation associated with birth weight and gestational age. Hum Mol Genet. 2015 Jul 1;24(13):3752-63.
Volberg V, Yousefi P, Huen K, et al. CpG Methylation across the adipogenic PPARγ gene and its relationship with birthweight and child BMI at 9 years. BMC Med Genet. 2017 Jan 26;18(1):7.
